# Supplementary material for: WDR77 inhibits prion-like aggregation of MAVS to limit antiviral innate immune response
Source: Nat Commun. 2023 Aug 10;14:4824. doi: 10.1038/s41467-023-40567-5 (PMC10415273; doi:10.1038/s41467-023-40567-5)
Supplement: Supplementary file 4 — Supplementary Data 1 [file 41467_2023_40567_MOESM4_ESM.xlsx]

## Sheet: Sheet1
	Supplementary Data 1: Sequence of oligoes for molecular cloning, Cas9-mediated gene editing or mRNA knockdown.
	Primer Name	Sequence (5’ to 3’)	Purpose
	WDR77-sgRNA-For-1	CACCGTCCATGCAGGCGGGCGCATT	For CRISPR/Cas9 -mediated knock-out cell lines
	WDR77-sgRNA-Rev-1	AAACAATGCGCCCGCCTGCATGGAC
	WDR77-sgRNA-For-2	CACCCTCCGCCGGAGTCCAAACGG
	WDR77-sgRNA-Rev-2	AAACCCGTTTGGACTCCGGCGGAG
	WDR77-sgRNA-For-3	CACCGACCTTCCTACCTCGCTGGCT
	WDR77-sgRNA-Rev-3	AAACAGCCAGCGAGGTAGGAAGGTC
	PRMT5-sgRNA-For-1	CACCGCAGCATACAGCTTTATCCGC
	PRMT5-sgRNA-Rev-1	AAACGCGGATAAAGCTGTATGCTGC
	PRMT5-sgRNA-For-2	CACCGATGAACTCCCTCTTGAAACG
	PRMT5-sgRNA-Rev-2	AAACCGTTTCAAGAGGGAGTTCATC
	MAVS-sgRNA-For	ACAACAGCTGCAGAGAGA
	MAVS-sgRNA-Rev	GGGTCTCCTGGACAGGCA
	Wdr77-sgRNA-For-1 (mouse)	CACCGAGATGGTTCCCTTCTGCTCG
	Wdr77-sgRNA-Rev-1 (mouse)	AAACCGAGCAGAAGGGAACCATCTC
	Wdr77-sgRNA-For-2 (mouse)	CACCGCTGAGTGGTCGCTGCTGGGT
	Wdr77-sgRNA-Rev-2 (mouse)	AAACACCCAGCAGCGACCACTCAGC
	sgControl RNA-For	CACCGACGGAGGCTAAGCGTCGCAA
	sgControl RNA-Rev	AAACTTGCGACGCTTAGCCTCCGTC
	WDR77-For	CTGACTCGAGATGCGGAAGGAAACCCC	For sub-cloning
	WDR77-Rev	TTGATCTAGACTACTCAGTAACACTTGCAGG
	PRMT5-For	CTGACTCGAGATGGCGGCTATGGCGGTC
	PRMT5-Rev	CTGATCTAGACTAGAGGCCAATGGTATATG
	RIG-I-For	TATTCTAGAATGACCACCGAGCAGCGACGCAG
	RIG-I-Rev	CGCCTCGAGTCATTTGGACATTTCTGCTGGATC
	RIG-I(N)-For	ATAGGATCCATGACCACCGAGCAGCGACGCAG
	RIG-I(N)-Rev	AGCGCGGCCGCCTAAAGATCTTCTGTTTCAACATC
	MAVS-For	ATATCTAGAATGCCGTTTGCTGAAGACAAGAC
	MAVS-Rev	ATACTCGAGCTAGTGCAGACGCCGCCGGTAC
	TBK1-For	ACGGGATCCATGCAGAGCACTTCTAATCATCTG
	TBK1-Rev	AGCGCGGCCGCCTAAAGACAGTCAACGTTGCGAAG
	IRF3-For	ATAGAATTCATGGGAACCCCAAAGCCACGG
	IRF3-Rev	ATACTCGAGTCAGCTCTCCCCAGGGCCCTG
	IRF3 S396D-For	GAATACTGTGGACCTGCACATTGACAACAGCCACC
	IRF3 S396D-Rev	GAGGGAGAGTGGGTGGCTGTTGTCAATGTGCAGGT
	IKKβ-For	TACGGTACCATGGACTACAAGGACGACGATGATAAGATGAGCTGGTCACCTTCCCTG
	IKKβ-Rev	ATCGTCTAGACTATGAGGCTTGCTCCAGGC
	TRAF2-For	CTGAGGTACCATGGCAGCAGCTAGCGTGAC
	TRAF2-Rev	ACGATCTAGATTAAAGCCCAGTCAGGTCCACAATG
	TRAF3-For	AGCCTCGAGATGGAGTCGAGTAAAAAGATG
	TRAF3-Rev	ATATCTAGATTAGGGATCGGGCAGATCCGAAG
	TRAF5-For	GACACTCGAGATGGCTTACTCAGAAGAACATAAAGG
	TRAF5-Rev	AGCGTCTAGACTAGAGATCCTCCAGGTCAGTTAAG
	TRAF6-For	CTGAGGTACCATGAGTCTCCTAAACTGTGAAAACAGCTG
	TRAF6-Rev	TACACTCGAGCTATACCCCTGCATCAGTACTTCGTGG
	MAVS-CARD-For	ATATCTAGAATGCCGTTTGCTGAAGACAAGAC
	MAVS-CARD-Rev	GAATCTAGACTATGTGTCCTGCTCCTGATGCCCG
	MAVS-ΔCARD-For	TTAGGATCCGAGTCCCCAGGAGAGAATTCAGAG
	MAVS-ΔCARD-Rev	TTTCTCGAGCTAGTGCAGACGCCGCCGGTAC
	MAVS-TM-For	CCCTGCCATGGCCCAGAGGAG
	MAVS-TM-Rev	TTTCTCGAGCTAGTGCAGACGCCGCCGGTAC
	MAVS-ΔTM-For	ATATCTAGAATGCCGTTTGCTGAAGACAAGAC
	MAVS-ΔTM-Rev	GAATCTAGACTACTGGAGCCACAGAGCCCCAGGTG
	MAVS-CARD+TM-For	ATATCTAGAATGCCGTTTGCTGAAGACAAGAC
	MAVS-CARD+TM-Rev	TTTCTCGAGCTAGTGCAGACGCCGCCGGTAC
	MAVS-ΔCARD-ΔTM-For	TTAGGATCCGAGTCCCCAGGAGAGAATTCAGAG
	MAVS-ΔCARD-ΔTM-Rev	ATACTCGAGCTTCCGGTCTGCTTGTGGCCTGG
	WDR77-1-163-For	GACGACGATGACAAGCTCGAGATGCGGAAGGAAACCCCA
	WDR77-1-163-Rev	TATATAGAATAGGGCCCTCTAGACTAGTATGAACTCAGTACCACCTGCTGA
	WDR77-1-207-For	GACGACGATGACAAGCTCGAGATGCGGAAGGAAACCCCA
	WDR77-1-207-Rev	TATAGAATAGGGCCCTCTAGACTAGCCAATCTGTGATGCTGGCT
	WDR77-1-249-For	CTGACTCGAGATGCGGAAGGAAACCCCACC
	WDR77-1-249-Rev	ATGATCTAGACAGGACACAGCTTGTACTCTTGGTG
	WDR77-208-342-For	GACGACGATGACAAGCTCGAGTGCAGTGCGCCTGGCTAC
	WDR77-208-342-Rev	TATAGAATAGGGCCCTCTAGACTACTCAGTAACACTTGCAGGTCCA
	WDR77-164-342-For	GACGACGATGACAAGCTCGAGCGAGCTCATGCTGCTCAGGT
	WDR77-164-342-Rev	TATAGAATAGGGCCCTCTAGACTACTCAGTAACACTTGCAGGTCCA
	WDR77-70-342-For	CTGACTCGAGGAAGGTTTCTGCTCCGCCGG
	WDR77-70-342-Rev	AAAATCTAGATTACTCAGTAACACTTGCAGGTCCAG
	WDR77-70-207-For	GACGACGATGACAAGCTCGAGGGAGTCCAAACGGAGGCTG
	WDR77-70-207-Rev	TATAGAATAGGGCCCTCTAGACTAGCCAATCTGTGATGCTGGCT
	GFP-WDR77-For	GCTTGGTACCATGGTGAGCAAGGGCGAG
	GFP-WDR77-Rev	TTGATCTAGACTACTCAGTAACACTTGCAGG
	shGFP-For	CCGGTACAACAGCCACAACGTCTATCTCGAGATAGACGTTGTGGCTGTTGTATTTTTG	For knock-down
	shGFP-Rev	AATTCAAAAATACAACAGCCACAACGTCTATCTCGAGATAGACGTTGTGGCTGTTGTA
	shWDR77-For-1	CCGGGCAAAGTGAAGTCTTTGTCTTCTCGAGAAGACAAAGACTTCACTTTGCTTTTTG
	shWDR77-Rev-1	AATTCAAAAAGCAAAGTGAAGTCTTTGTCTTCTCGAGAAGACAAAGACTTCACTTTGC
	shWDR77-For-2	CCGGCAAGCCTTTCTGAGTTGTTTACTCGAGTAAACAACTCAGAAAGGCTTGTTTTTG
	shWDR77-Rev-2	AATTCAAAAACAAGCCTTTCTGAGTTGTTTACTCGAGTAAACAACTCAGAAAGGCTTG
	shPRMT5-For-1	CCGGGCCCAGTTTGAGATGCCTTATCTCGAGATAAGGCATCTCAAACTGGGCTTTTTG
	shPRMT5-Rev-1	AATTCAAAAAGCCCAGTTTGAGATGCCTTATCTCGAGATAAGGCATCTCAAACTGGGC
	shPRMT5-For-2	CCGGGCGTTTCAAGAGGGAGTTCATCTCGAGATGAACTCCCTCTTGAAACGCTTTTTG
	shPRMT5-Rev-2	AATTCAAAAAGCGTTTCAAGAGGGAGTTCATCTCGAGATGAACTCCCTCTTGAAACGC
	GAPDH-For	AGAAGGCTGGGGCTCATTTG	For qPCR
	GAPDH-Rev	AGGGGCCATCCACAGTCTTC
	IFN-β-For	CAGCAGTTCCAGAAGGAGGA
	IFN-β-Rev	AGCCAGGAGGTTCTCAACAA
	IL-6-Fev	GAGAAAGGAGACATGTAACAAGAGTAAC
	IL-6-Rev	ACTCATCTGCACAGCTCTGGC
	ISG54-For	CTGAACCGAGCCCTGCCGAAC
	ISG54-Rev	GCTGCCTCGTTTTGCCCTTTGAG
	ISG56-Fev	GCGCTGGGTATGCGATCTC
	ISG56-Rev	CAGCCTGCCTTAGGGGAAG
	CCL5-Fev	ATCCTCATTGCTACTGCCCTC
	CCL5-Rev	GCCACTGGTGTAGAAATACTCC
	CXCL10-Fev	TGGCATTCAAGGAGTACCTC
	CXCL10-Rev	TTGTAGCAATGATCTCAACACG
	Actin-For (mouse)	TGACGTTGACATCCGTAAAGACC
	Actin-Rev (mouse)	AAGGGTGTAAAACGCAGCTCA
	Ifnb1-For (mouse)	CCCTATGGAGATGACGGAGA
	Ifnb1-Rev (mouse)	CTGTCTGCTGGTGGAGTTCA
	Isg54-For (mouse)	GGGAAAGCAGAGGAAATCAA
	Isg54-Rev (mouse)	TGAAAGTTGCCATACAGAAG
	Il6-For (mouse)	TCCATCCAGTTGCCTTCTTG
	Il6-Rev (mouse)	GGTCTGTTGGGAGTGGTATC
	Ifna4-For (mouse)	ACCCACAGCCCAGAGAGTGACC
	Ifna4-Rev (mouse)	AGGCCCTCTTGTTCCCGAGGT
	Cxcl10-For (mouse)	GGTCTGAGTGGGACTCAAGG
	Cxcl10-rev (mouse)	GTGGCAATGATCTCAACACG
	VSV-For	ACGGCGTACTTCCAGATGG
	VSV-Rev	CTCGGTTCAAGATCCAGGT
