# Supplementary material for: WDR77 inhibits prion-like aggregation of MAVS to limit antiviral innate immune response
Source: Nat Commun. 2023 Aug 10;14:4824. doi: 10.1038/s41467-023-40567-5 (PMC10415273; doi:10.1038/s41467-023-40567-5)
Supplement: Supplementary file 6 — Source Data [file 41467_2023_40567_MOESM6_ESM.xlsx]

## Sheet: Figure 1a
Figure 1a. Immunoblot analysis of MAVS expression in P5 fraction containing crude mitochondria.

## Sheet: Figure 1c
Figure 1c. Silver staining of purified Flag-MAVS.

## Sheet: Figure 1e
Figure 1e. Plasmids as indicated were co-transfected into HEK293T cells. 36 h after transfection, cells were harvested for immunoprecipitation and immunoblotting.

## Sheet: Figure 1f-h and Supp. Fig.1a-c
HEK293T cells were transfected with luciferase reporters and increasing amounts of plasmids as indicated for 24 h, and then stimulated with or without SeV for 12 h. Cells were collected and IFNB1(Figure 1f), ISRE (Supplementary Figure 1a), NFKB1 (Supplementary Figure 1b) promotor activation was detected by luciferase assay. IFNB1 induction was measured by quantitative PCR (qPCR) (Figure 1g). Cult…
	Figure 1f	IFNB1 Luciferase	Mock			SeV
		Ctrl vector	207.01	247.181	189.98	2729.12	2753.23	2561.72
		0.5ug WDRR77	153.729	201.018	248.025	1824.06	1284.18	1178.24
		1ug WDRR77	181.906	239.907	231.73	481.304	745.409	997.901
		0.5ug PRMT5	199.296	184.976	205.815	2433.71	2628.26	2750.35
		1ug PRMT5	191.589	239.539	207.272	2366.93	2234.05	2797.14
	Figure 1g	IFNB1 qPCR	Mock			SeV
		Ctrl vector	1.26576	1	1.18921	1045.52	1038.29	873.098
		0.5ug WDRR77	1.68179	2.47942	2.20381	458.253	809.002	600.491
		1ug WDRR77	1.56917	1.84038	1.36604	445.722	613.109	481.036
		0.5ug PRMT5	1.56917	1.82766	1.10957	843.357	929.3	873.098
		1ug PRMT5	1.43396	1.59107	1.37554	891.444	770.686	803.414
	Figure 1h	IFN-β ELISA	Mock			SeV
		Ctrl vector	14.46	13.35	15.76	99.16	118.68	131.23
		0.5ug WDRR77	15.24	15.41	14.46	50.35	53.84	77.38
		1ug WDRR77	13.1	13.77	14.89	59.95	39.02	58.82
		0.5ug PRMT5	16.92	15.76	14.29	111.5	76.12	109.28
		1ug PRMT5	12.77	16.92	13.69	75.8	69.03	110.02
	Supplementary Figure 1a	ISRE	Mock			SeV
		pcDNA	72.7961	53.8677	67.803	1006.2	1130.92	1184.1
		0.5ug WDRR77	49.7595	56.2565	45.5565	392.65	358.937	356.83
		1ug WDRR77	47.7056	47.8154	44.8598	292.102	236.04	297.001
		0.5ug PRMT5	78.7017	71.656	63.9412	1028.93	956.843	1005.83
		1ug PRMT5	80.2382	78.7241	78.1673	1057.78	1243.04	1230.75
	Supplementary Figure 1b	NFKB1	Mock			SeV
		pcDNA	314.331	423.296	331.794	4373.1	4268.29	3795.56
		0.5ug WDRR77	215.189	234.736	225.557	1645.86	1462.77	1480.52
		1ug WDRR77	115.807	174.232	182.578	1521.61	1680.8	1598.91
		0.5ug PRMT5	297.253	319.109	303.958	4302.8	3421.84	4246.31
		1ug PRMT5	357.71	280.77	243.685	3828.38	4087.56	3983.86
	Supplementary Figure 1c

## Sheet: Figure 1i and Supp. Fig.1d
HEK293T cells were transfected with luciferase reporters and plasmids as indicated for 24 h, and then stimulated with or without SeV for 12 h. IFNB1 promotor activation was analyzed by luciferase assay (Figure 1i). Immunoblot analysis of the expression level of Flag-WDR77, PRMT5 as indicated in Figure 1i (Supplementary Figure 1d).
	Figure 1i	IFNB1 Luciferase	Mock			SeV
		Ctrl vector	862.537	809.401	759.859	12117.8	13460.7	12812.1
		WDR77	690.214	584.01	633.086	4846.83	5244.03	5060.37
		PRMT5	716.425	739.764	676.15	11462.1	12133.2	12287.4
		WDR77+PRMT5	679.439	619.188	658.89	6508.17	5680.18	5202.36
	Supplementary Figure 1d

## Sheet: Figure 1j, k
Figure 1j, k. HEK293T cells were transfected with luciferase reporters and Flag-WDR77 plasmids for 24 h, and then stimulated with or without SeV, VSV or poly(I:C) for 12 h. IFNB1 promotor activation was analyzed by luciferase assay (j). IFN-β was detected by ELISA in (k)
	Figure 1j	IFNB1 Luciferase	Ctrl vector			Flag-WDRR77
		Mock	1594.84	1496.7	1708.99	1584.71	1449.28	1236.09
		SeV	18764	21363.6	16669.6	7266.56	6872.88	6696.45
		VSV	25069.9	22372.5	22778.7	12211.8	10731.6	10652.7
		poly(I:C)	8848.95	8278.33	8885.99	4085.09	3987.06	2991.79
	Figure 1k	IFN-β ELISA	Ctrl vector			Flag-WDRR77
		Mock	19.65	10.98	30.05	17.34	18.5	24.28
		SeV	217.2	199.4	221.22	153.99	148.24	188.49
		VSV	166.07	138.45	222.94	138.45	92.37	105.05
		poly(I:C)	114.27	110.24	90.64	56.04	47.95	59.5

## Sheet:  Supp. Fig. 2a-c
Supplementary Figure 2a-c. shRNA targeting WDR77 or PRMT5 was transduced into HEK293T cells for 24 h. Cells were treated with puromycin (1 μg/ml) for 48 h and infected with SeV or VSV for 12 h. Whole cell lysates were subjected to immunoblotting (a). Knock down efficiency (b) and IFNB1 induction (c) were measured by qPCR.
	Supplementary Figure 2a				Supplementary Figure 2b	shGFP	shWDR77		Supplementary Figure 2c	IFNB1 qPCR	Mock			SeV
						1	0.289172			shGFP	0.913831	1	0.965936	1200.98	1031.12	1136.2
						1.11729	0.291183			shWDR77	1	1.42405	1.01396	3350.13	2665.15	2876.3
						1.04247	0.291183			shPRMT5	1.72907	0.607097	1	2936.74	2817.11	2469.49
						1.29235	0.348686			IFNB1 qPCR	Mock			VSV
						1.19748	0.373712			shGFP	0.913831	1	0.965936	5256.91	5404.7	4904.87
						1.15669	0.34151			shWDR77	1	1.42405	1.01396	7967.99	7434.4	6841.04
						0.888843	0.246558			shPRMT5	1.72907	0.607097	1	12677.7	13587.6	12331
						1.01396	0.217638
						0.965936	0.194791
						shGFP	shPRMT5
						1	0.351111
						0.920188	0.239816
						1.02101	0.358489
						1	0.371131
						1.02811	0.384219
						1.06437	0.320856
						0.858565	0.368567
						0.864537	0.400535
						0.835088	0.366021

## Sheet:  Supp. Fig. 2d-e
Supplementary Figure 2d-e. WDR77 and PRMT5 expression was detected by immunoblotting in stable knockdown HEK293T cell lines (d). Knock down efficiency were also measured by qPCR (e).
	Supplementary Figure 2d						Supplementary Figure 2e (left)	shGFP#1	shWDR77#1	shWDR77#2		Supplementary Figure 2e (right)	shGFP#1	shPRMT5#1	shPRMT5#2
								1	0.260616	0.260616			1	0.277392	0.267943
								1.05702	0.309927	0.287175			0.965936	0.25349	0.295248
								0.823591	0.246558	0.246558			0.840896	0.244855	0.275476
								0.965936	0.358489	0.230047			1.00696	0.255253	0.264255
								0.939523	0.214641	0.277392			0.939523	0.231647	0.307786
								1.03526	0.257028	0.307786			1.01396	0.260616	0.31864

## Sheet:  Supp. Fig. 2f-g
Supplementary Figure 2f-g. shGFP, shWDR77 or shPRMT5 HEK293T cells were stimulated with SeV or VSV for 12 h before IFNB1 induction was measured by qPCR (f). Culture medium was collected and IFN-β was detected by ELISA (g)
	Supplementary Figure 2f (left)	IFNB1 qPCR	Mock			Mock			SeV			SeV
		shGFP#1	0.510506	0.632878	1	0.360982	0.332172	1.60214	1082.39	1287.18	744.434	843.357	1287.18	1243.34
		shWDR77#1	3.78423	3.94493	3.29436	1.71713	1.6245	1.34723	3169.41	3640.7	2452.44	3191.46	2998.45	3420.52
		shWDR77#2	3.22657	1.6245	3.38698	3.68075	3.94493	3.5801	6038.61	6251.56	6338.83	6080.61	6608.01	6746.86
		shPRMT5#1	2.11404	3.05252	2.86791	2.53151	1.86607	2.44528	3019.3	3061.45	2977.74	3236.01	3666.02	3929.15
		shPRMT5#2	3.50642	2.46229	2.41162	1.64718	4.25748	1.95884	3147.52	3350.13	2105.58	2916.45	2435.5	2936.74
	Supplementary Figure 2f (right)	IFNB1 qPCR	Mock			Mock			VSV			VSV
		shGFP#1	0.510506	0.632878	1	0.360982	0.332172	1.60214	9877.98	10155.7	8192	10085.5	10513.8	11747
		shWDR77#1	3.78423	3.94493	3.29436	1.71713	1.6245	1.34723	20882.4	21920.6	18053.6	22381.2	23987.6	23010.4
		shWDR77#2	3.22657	1.6245	3.38698	3.68075	3.94493	3.5801	27746.2	33225.4	29532.2	32995.9	41476.3	44146.2
		shPRMT5#1	2.11404	3.05252	2.86791	2.53151	1.86607	2.44528	23821.9	24322.4	23010.4	23657.3	26987.4	27554.5
		shPRMT5#2	3.50642	2.46229	2.41162	1.64718	4.25748	1.95884	16844.6	21321.2	11828.7	16498	19215.7	22073.1
	Supplementary Figure 2g (left)	IFN-β ELISA	Mock			SeV
		shGFP#1	13.44	13.77	14.29	70.85	48.12	74.09
		shWDR77#1	17.01	17.37	16.12	196.05	154.15	228.41
		shWDR77#2	34.24	29.8	37.24	672.46	669.83	634.4
		shPRMT5#1	21.88	25.89	23.26	222.99	254.57	282.07
		shPRMT5#2	22.37	21.59	28.19	160.7	122.93	161.36
	Supplementary Figure 2g (right)	IFN-β ELISA	Mock			VSV
		shGFP#1	13.44	13.77	14.29	278.06	217.37	183.2
		shWDR77#1	17.01	17.37	16.12	307.32	392	362.24
		shWDR77#2	34.24	29.8	37.24	1132.25	1058.04	1237.25
		shPRMT5#1	21.88	25.89	23.26	485.89	448.81	527.12
		shPRMT5#2	22.37	21.59	28.19	274.64	210.31	364.84

## Sheet: Figure 2a-c  and Supp. Fig.3a-b
WDR77 expression was detected by immunoblotting in three WDR77 knockout cell lines (Supplementary Figure 3a). WT or WDR77-/- HEK293T cells were stimulated with SeV (Figure 2a) or VSV (Figure 2b) for 12 h before IFNB1 induction was measured by qPCR. Cells were harvested and subjected to immunoblotting (Figure 2c). Culture medium was collected and IFN-β was detected by ELISA (Supplementary Figure 3…
	Supplementary Figure 3a						Figure 2a	IFNB1 qPCR	Mock			SeV
								sgCtrl	0.97942	1	1.01396	1530.73	1074.91	1278.29
								WDR77-/-#1	0.408951	1	1.22264	10155.7	9877.98	9946.68
								WDR77-/-#2	1	1.18921	1.90528	8599.28	8964.45	7033.37
								WDR77-/-#3	1.84038	1	1.51572	5113.16	4329.55	3902.01
							Figure 2b	IFNB1 qPCR	Mock			VSV
								sgCtrl	0.97942	1	1.01396	3929.15	4299.64	3640.7
								WDR77-/-#1	0.408951	1	1.22264	28133.5	26432	24833.5
								WDR77-/-#2	1	1.18921	1.90528	24833.5	25531.7	25180.2
								WDR77-/-#3	1.84038	1	1.51572	21321.2	17318.2	18179.2
							Supplementary Figure 3b (left)	IFN-β ELISA	Mock			SeV
								WT	14.98	13.86	15.59	185.78	149.22	231.28
								WDR77-/-#1	37.71	43.17	53.16	1273.67	1265.86	1259.87
								WDR77-/-#2	14.63	16.21	15.85	617.03	480.29	561.13
								WDR77-/-#3	13.18	12.85	12.27	336.42	341.76	329.57
							Supplementary Figure 3b (right)	IFN-β ELISA	Mock			VSV
								WT	14.98	13.86	15.59	131.03	89.49	141.65
								WDR77-/-#1	37.71	43.17	53.16	1095.67	920.15	1217.17
								WDR77-/-#2	14.63	16.21	15.85	364.18	323.09	244.53
								WDR77-/-#3	13.18	12.85	12.27	291.34	204.11	320.33

[truncated: 41 more sheets: Figure 2d-f  and Supp. Fig.3c-e, Figure 2h, Supp. Fig.3f, g, Supp. Fig.3h, i, Figure 2i-k and Supp. Fig.3j, Figure 2l and Supp. Fig.3k, Figure 3a-c and Supp. Fig.4a, Supp. Fig.4b, c, Supp. Fig.4d-f, Figure 3d, Figure 3e, Figure 3f, Figure 3g, Figure 3h and Supp. Fig.4g, h, Figure 4a, Figure 4b, Figure 4c, Supp. Fig.5a, Supp. Fig.5b, Figure 4d and Supp. Fig.5c, d …]
